# Supplementary material for: Risk-taking influences perceived dominance, prestige, and leadership endorsement in Japanese adults
Source: Front Psychol. 2025 Apr 23;16:1529892. doi: 10.3389/fpsyg.2025.1529892 (PMC12055805; doi:10.3389/fpsyg.2025.1529892)
Supplement: Supplementary file 1 [file Data_Sheet_1.XLSX]

## Sheet: data
ID	Condition	Sex	Age	D1	D2	D3	D4	D5	D5(R)	D6	D7	D7(R)	D8	Dominance	P1	P2	P2(R)	P3	P4	P4(R)	P5	P6	P7	P8	P9	P9(R)	Prestige	LE1_COOP	LE2_COMP	LE3_COOP	LE4_COMP	LE5_COOP	LE6_COMP	LE7_COOP	LE8_COMP	LE9_COOP	LE10_COMP	LE_cooperative	LE_competitive	MC_R1	MC_R2	MC_R2(R)	MC_R3	MC_R4	MC_R4(R)	MC_risk	MC_C1_COOP	MC_C2_COMP	MC_C3_COOP
1	High	2	37	3	4	5	6	2	6	6	5	3	6	4.875	4	5	3	4	4	4	4	4	2	3	5	3	3.44444	1	1	1	5	2	2	2	1	1	1	1.4	2	7	1	7	7	1	7	7	6	1	7
2	High	1	33	5	6	6	6	2	6	6	3	5	6	5.75	4	4	4	4	5	3	3	5	5	4	4	4	4	3	5	2	6	3	4	4	6	3	7	3	5.6	7	1	7	5	2	6	6.25	5	3	7
3	High	2	31	5	3	4	3	3	5	3	4	4	2	3.625	4	4	4	4	2	6	5	5	3	4	3	5	4.44444	5	4	3	5	2	4	3	5	5	5	3.6	4.6	3	4	4	4	5	3	3.5	3	4	5
4	High	2	54	4	5	5	5	3	5	2	3	5	4	4.375	5	4	4	3	4	4	3	4	5	3	3	5	4	6	3	5	4	5	4	4	7	4	5	4.8	4.6	3	4	4	3	4	4	3.5	3	4	4
5	High	1	49	4	5	5	5	3	5	3	4	4	5	4.5	3	2	6	5	5	3	4	3	3	3	3	5	3.88889	5	4	2	3	4	5	4	5	2	3	3.4	4	7	1	7	6	4	4	6	3	4	5
6	High	1	34	5	5	5	5	2	6	4	3	5	2	4.625	4	2	6	4	4	4	5	4	4	4	4	4	4.33333	1	5	1	5	3	2	2	5	5	5	2.4	4.4	7	1	7	6	1	7	6.75	7	1	7
7	High	1	35	6	7	4	5	3	5	6	4	4	4	5.125	3	5	3	2	4	4	3	3	2	2	6	2	2.66667	3	4	3	2	3	5	5	6	6	6	4	4.6	7	2	6	5	3	5	5.75	7	2	7
8	High	1	31	7	7	7	7	1	7	6	1	7	7	6.875	3	5	3	4	4	4	2	3	2	2	4	4	3	1	5	3	6	6	7	1	7	1	7	2.4	6.4	5	2	6	7	3	5	5.75	2	1	7
9	High	1	33	5	6	5	7	3	5	5	4	4	5	5.25	4	5	3	3	3	5	4	4	6	3	3	5	4.11111	3	5	2	6	3	6	3	6	2	5	2.6	5.6	7	1	7	6	2	6	6.5	7	2	6
10	High	2	39	5	6	6	6	2	6	6	3	5	5	5.625	5	4	4	6	4	4	5	5	6	6	4	4	5	3	7	2	7	3	7	4	7	4	4	3.2	6.4	7	1	7	6	2	6	6.5	2	2	6
11	High	2	25	3	4	2	5	5	3	3	5	3	2	3.125	4	3	5	5	3	5	6	5	3	4	3	5	4.66667	2	2	2	4	3	2	4	6	2	6	2.6	4	6	1	7	5	2	6	6	3	2	1
12	High	1	31	5	4	5	3	2	6	3	3	5	4	4.375	2	4	4	3	4	4	2	4	2	2	4	4	3	3	4	5	3	5	5	4	3	3	4	4	3.8	7	1	7	5	3	5	6	5	4	4
13	High	1	39	6	5	5	5	4	4	3	3	5	4	4.625	4	4	4	5	3	5	4	5	4	4	3	5	4.44444	4	6	5	5	5	6	5	5	4	4	4.6	5.2	6	2	6	5	5	3	5	5	5	5
14	High	2	49	3	3	5	6	2	6	5	3	5	4	4.625	3	4	4	4	4	4	4	4	5	4	5	3	3.88889	2	3	3	4	3	3	3	4	3	2	2.8	3.2	7	1	7	7	5	3	6	6	2	7
15	High	1	47	4	5	6	7	2	6	6	3	5	6	5.625	3	5	3	2	3	5	3	6	6	4	5	3	3.88889	2	5	3	6	2	5	4	6	1	5	2.4	5.4	7	1	7	5	2	6	6.25	6	2	7
16	High	2	21	7	7	7	7	1	7	6	1	7	7	6.875	2	7	1	7	4	4	2	2	4	4	7	1	3	1	1	1	1	1	1	1	1	1	1	1	1	7	1	7	7	1	7	7	7	1	7
17	High	1	49	1	1	6	4	3	5	4	4	4	4	3.625	3	4	4	2	4	4	4	2	5	1	4	4	3.22222	5	5	3	3	5	5	6	6	2	2	4.2	4.2	7	1	7	5	2	6	6.25	6	2	7
18	High	1	40	5	4	5	5	2	6	4	4	4	5	4.75	4	4	4	3	4	4	4	4	5	3	3	5	4	2	3	2	5	3	4	2	5	2	4	2.2	4.2	5	2	6	4	3	5	5	6	2	6
19	High	2	39	5	6	5	6	5	3	5	3	5	4	4.875	2	5	3	2	4	4	3	5	3	3	3	5	3.33333	2	3	2	3	3	3	2	3	3	2	2.4	2.8	6	1	7	5	2	6	6	6	2	6
20	High	1	55	6	5	5	5	3	5	5	3	5	4	5	3	3	5	4	4	4	5	4	5	3	3	5	4.22222	4	5	5	5	5	4	3	3	4	5	4.2	4.4	5	3	5	4	3	5	4.75	4	2	6
21	High	1	46	3	3	3	4	4	4	2	4	4	3	3.25	5	2	6	4	3	5	4	5	6	5	3	5	5	5	5	5	5	5	5	4	4	3	3	4.4	4.4	6	3	5	4	3	5	5	5	2	6
22	High	2	42	3	5	5	5	3	5	5	3	5	3	4.5	5	2	6	5	3	5	5	4	2	3	2	6	4.55556	5	3	5	6	3	3	2	2	3	3	3.6	3.4	5	2	6	5	5	3	4.75	5	3	6
23	High	2	43	3	5	4	6	4	4	7	4	4	5	4.75	4	3	5	5	3	5	5	5	5	5	2	6	5	2	5	2	3	4	2	3	5	3	5	2.8	4	6	2	6	4	2	6	5.5	6	2	7
24	High	1	22	4	5	4	5	2	6	3	4	4	4	4.375	4	4	4	5	3	5	3	5	4	3	3	5	4.22222	3	5	2	5	2	4	3	5	1	5	2.2	4.8	6	3	5	5	3	5	5.25	6	3	5
25	High	2	24	4	4	4	5	3	5	4	3	5	5	4.5	5	3	5	5	3	5	5	5	4	5	2	6	5	4	7	5	6	4	5	6	6	5	4	4.8	5.6	6	3	5	5	2	6	5.5	5	3	5
26	High	1	52	5	6	5	6	2	6	5	5	3	5	5.125	4	3	5	5	4	4	5	5	5	5	3	5	4.77778	4	5	5	5	6	6	6	6	5	5	5.2	5.4	6	2	6	5	3	5	5.5	5	5	5
27	High	2	54	6	6	6	7	3	5	5	4	4	7	5.75	4	3	5	4	5	3	4	4	6	4	3	5	4.33333	3	2	4	7	2	6	2	6	2	6	2.6	5.4	7	1	7	6	1	7	6.75	6	2	7
28	High	1	41	4	6	3	3	3	5	2	5	3	5	3.875	6	4	4	4	2	6	5	5	5	6	3	5	5.11111	3	5	5	6	4	3	3	4	5	5	4	4.6	2	3	5	3	4	4	3.5	5	3	5
29	High	1	45	5	5	6	6	2	6	5	5	3	6	5.25	4	4	4	4	4	4	4	5	6	5	4	4	4.44444	2	7	2	6	3	6	4	7	4	6	3	6.4	7	1	7	6	1	7	6.75	6	2	7
30	High	2	58	1	1	1	1	1	7	1	1	7	1	2.5	1	1	7	1	1	7	1	1	3	1	1	7	3.22222	5	5	6	6	4	4	3	3	2	2	4	4	5	3	5	1	2	6	4.25	4	4	4
31	High	2	43	5	5	5	5	3	5	4	3	5	5	4.875	4	4	4	4	4	4	4	3	3	4	3	5	3.88889	3	5	3	5	3	5	5	6	3	4	3.4	5	6	3	5	6	2	6	5.75	7	3	7
32	High	2	37	5	5	4	7	2	6	4	1	7	5	5.375	5	2	6	7	1	7	6	6	6	7	2	6	6.22222	7	7	5	6	7	7	7	7	5	6	6.2	6.6	7	1	7	7	2	6	6.75	7	1	7
33	High	1	48	6	5	5	5	3	5	4	3	5	4	4.875	4	4	4	4	4	4	4	5	5	4	4	4	4.22222	2	5	3	4	4	5	3	3	3	3	3	4	6	3	5	5	2	6	5.5	6	3	4
34	High	1	30	1	2	3	3	3	5	4	3	5	2	3.125	4	3	5	2	4	4	4	4	3	2	4	4	3.55556	4	4	4	3	3	4	4	4	2	3	3.4	3.6	4	5	3	4	4	4	3.75	4	4	4
35	High	1	38	5	5	5	5	2	6	4	2	6	4	5	5	4	4	5	5	3	5	5	3	5	3	5	4.44444	5	5	4	5	5	5	5	4	3	3	4.4	4.4	6	2	6	5	2	6	5.75	5	2	6
36	High	2	45	3	5	4	4	5	3	4	2	6	2	3.875	4	6	2	2	3	5	4	5	4	3	6	2	3.44444	4	4	1	4	3	6	5	2	5	1	3.6	3.4	1	7	1	4	2	6	3	2	5	4
37	High	1	39	4	5	5	5	3	5	4	3	5	5	4.75	4	4	4	4	4	4	4	4	4	4	5	3	3.88889	4	4	4	6	4	6	4	6	4	4	4	5.2	7	2	6	5	3	5	5.75	6	6	7
38	High	1	36	7	3	7	6	1	7	5	3	5	7	5.875	4	2	6	3	4	4	4	4	4	4	5	3	4	5	5	5	5	5	5	5	5	5	5	5	5	7	3	5	7	3	5	6	3	1	5
39	High	1	45	5	5	4	5	3	5	4	4	4	4	4.5	6	4	4	5	3	5	5	5	3	5	3	5	4.77778	5	4	5	4	3	3	4	3	2	3	3.8	3.4	5	3	5	3	3	5	4.5	3	2	4
40	High	1	43	4	5	5	5	3	5	5	3	5	5	4.875	4	4	4	4	3	5	5	5	5	4	3	5	4.55556	3	5	3	3	3	5	3	5	3	5	3	4.6	6	2	6	4	2	6	5.5	5	3	5
41	High	2	25	4	4	5	5	3	5	3	3	5	5	4.5	5	5	3	5	3	5	5	5	4	5	3	5	4.66667	3	5	4	5	3	5	4	5	3	5	3.4	5	5	3	5	5	3	5	5	5	3	6
42	High	1	23	5	5	5	5	3	5	4	3	5	4	4.75	4	4	4	4	3	5	4	4	4	4	3	5	4.22222	3	4	4	4	5	5	4	5	3	3	3.8	4.2	7	1	7	4	3	5	5.75	7	1	7
43	High	2	23	5	4	5	6	3	5	5	3	5	5	5	3	5	3	3	4	4	4	4	3	3	5	3	3.33333	2	2	2	5	2	4	3	5	2	3	2.2	3.8	7	1	7	6	2	6	6.5	6	3	5
44	High	1	49	5	5	5	5	2	6	5	1	7	6	5.5	4	4	4	4	4	4	4	4	4	4	4	4	4	1	5	1	5	1	3	1	6	1	2	1	4.2	6	1	7	5	2	6	6	7	1	7
45	High	2	41	2	3	1	3	6	2	5	4	4	3	2.875	4	5	3	5	2	6	5	6	7	5	1	7	5.33333	5	6	4	6	5	4	4	7	6	6	4.8	5.8	7	1	7	6	1	7	6.75	6	1	7
46	High	2	47	6	5	4	6	4	4	3	4	4	3	4.375	5	2	6	5	2	6	5	5	3	5	2	6	5.11111	3	5	4	5	3	5	2	6	3	5	3	5.2	5	2	6	4	3	5	5	6	2	6
47	High	2	49	3	4	4	4	3	5	7	3	5	6	4.75	4	4	4	5	4	4	4	4	4	3	4	4	4	3	5	2	5	3	3	4	6	4	4	3.2	4.6	7	1	7	5	2	6	6.25	7	1	7
48	High	2	47	5	5	5	5	2	6	6	2	6	5	5.375	6	2	6	5	2	6	5	7	5	5	3	5	5.55556	3	5	5	7	5	7	7	7	7	7	5.4	6.6	7	1	7	7	2	6	6.75	5	1	7
49	High	2	46	5	5	6	7	2	6	7	3	5	6	5.875	4	5	3	4	4	4	2	4	4	3	4	4	3.55556	2	3	1	1	2	2	1	4	1	1	1.4	2.2	7	1	7	6	1	7	6.75	7	1	7
50	High	1	39	4	4	4	5	4	4	3	4	4	3	3.875	4	4	4	4	3	5	4	4	5	5	3	5	4.44444	5	5	4	5	5	5	5	6	5	5	4.8	5.2	6	3	5	4	3	5	5	5	4	5
51	High	1	50	7	4	4	7	2	6	3	5	3	3	4.625	5	2	6	3	2	6	7	6	6	5	3	5	5.44444	3	6	4	6	4	5	3	5	4	3	3.6	5	6	3	5	5	4	4	5	7	2	6
52	High	1	41	4	5	4	5	4	4	4	4	4	4	4.25	3	4	4	3	4	4	4	5	4	3	4	4	3.77778	3	3	3	3	3	3	3	3	4	4	3.2	3.2	5	3	5	4	4	4	4.5	5	5	5
53	High	2	39	6	7	7	7	2	6	7	4	4	7	6.375	2	6	2	2	2	6	1	3	5	2	7	1	2.66667	1	5	2	7	1	6	1	7	2	7	1.4	6.4	7	1	7	7	1	7	7	6	1	7
54	High	1	51	2	4	4	6	4	4	5	4	4	5	4.25	6	3	5	6	2	6	5	5	5	5	4	4	5.22222	6	6	6	5	5	5	6	6	7	5	6	5.4	6	2	6	5	3	5	5.5	5	6	5
55	High	2	39	3	4	4	6	3	5	6	4	4	6	4.75	5	4	4	3	2	6	5	6	6	6	1	7	5.33333	3	5	3	7	3	7	3	7	3	5	3	6.2	7	1	7	6	1	7	6.75	7	1	7
56	High	1	48	2	4	3	3	5	3	4	4	4	2	3.125	6	2	6	5	2	6	6	6	7	5	3	5	5.77778	6	5	6	6	5	5	5	5	3	3	5	4.8	6	1	7	3	2	6	5.5	3	2	7
57	High	2	41	5	5	5	7	3	5	5	4	4	5	5.125	4	4	4	5	4	4	4	2	6	5	3	5	4.33333	4	6	4	6	6	5	5	6	4	3	4.6	5.2	6	1	7	5	3	5	5.75	2	3	5
58	High	1	47	4	4	5	5	3	5	3	3	5	3	4.25	4	3	5	5	3	5	4	5	4	4	3	5	4.55556	3	3	4	4	3	3	3	3	3	3	3.2	3.2	5	3	5	5	3	5	5	5	3	7
59	High	2	46	3	3	3	4	5	3	3	5	3	2	3	3	2	6	5	4	4	4	4	4	4	3	5	4.33333	6	6	6	6	5	6	6	6	4	5	5.4	5.8	2	4	4	2	5	3	2.75	4	4	5
60	High	1	42	6	5	4	5	3	5	5	4	4	5	4.875	4	4	4	4	4	4	3	5	4	4	4	4	4	3	3	3	4	3	3	3	3	3	3	3	3.2	6	2	6	6	4	4	5.5	5	2	6
61	High	1	31	3	3	5	3	5	3	3	3	5	3	3.5	5	3	5	5	3	5	5	5	3	3	2	6	4.66667	6	4	5	5	3	2	6	6	2	2	4.4	3.8	7	2	6	6	2	6	6.25	2	2	5
62	High	1	26	4	5	5	6	2	6	5	3	5	5	5.125	4	5	3	4	3	5	4	4	3	4	3	5	4	2	5	3	5	1	6	3	5	2	4	2.2	5	7	1	7	6	2	6	6.5	6	1	6
63	High	1	31	4	5	5	6	3	5	5	2	6	5	5.125	3	5	3	3	3	5	4	3	5	2	3	5	3.66667	2	3	3	4	5	5	2	3	3	5	3	4	6	1	7	5	2	6	6	5	2	7
64	High	2	49	4	2	3	5	3	5	4	3	5	4	4	4	3	5	4	3	5	4	5	6	4	4	4	4.55556	3	5	5	5	5	5	6	6	5	6	4.8	5.4	6	2	6	4	2	6	5.5	5	2	6
65	High	2	26	5	5	5	3	4	4	5	4	4	3	4.25	3	5	3	4	5	3	2	2	4	2	4	4	3	3	3	2	2	4	4	2	3	6	5	3.4	3.4	7	2	6	6	2	6	6.25	3	4	5
66	High	1	58	7	7	7	7	1	7	7	1	7	7	7	1	7	1	1	7	1	1	1	1	1	7	1	1	1	1	1	1	1	1	1	1	1	1	1	1	7	1	7	7	1	7	7	7	1	7
67	High	1	35	2	5	5	6	2	6	6	2	6	6	5.25	3	5	3	4	4	4	3	5	4	5	5	3	3.77778	2	6	2	4	4	5	5	7	4	6	3.4	5.6	6	1	7	5	1	7	6.25	6	2	4
68	High	1	39	3	5	5	4	4	4	4	3	5	3	4.125	5	3	5	3	5	3	3	3	1	6	4	4	3.66667	5	3	5	5	3	4	4	6	6	5	4.6	4.6	7	2	6	3	3	5	5.25	3	5	6
69	High	2	32	5	5	5	5	4	4	5	4	4	4	4.625	4	3	5	3	2	6	4	5	4	4	2	6	4.55556	4	5	5	4	6	5	3	3	4	4	4.4	4.2	7	2	6	6	2	6	6.25	5	6	4
70	High	2	36	2	2	2	2	5	3	4	4	4	1	2.5	4	2	6	4	2	6	4	4	4	4	2	6	4.66667	5	3	4	4	4	2	5	4	5	2	4.6	3	4	4	4	2	5	3	3.25	5	4	6
71	High	1	30	5	7	5	7	1	7	2	3	5	7	5.625	2	1	7	7	2	6	2	6	4	1	1	7	4.66667	1	5	3	6	1	2	4	6	6	1	3	4	7	1	7	7	2	6	6.75	5	1	7
72	High	1	46	6	3	3	5	4	4	6	3	5	4	4.5	5	3	5	5	2	6	5	5	5	5	3	5	5.11111	3	6	3	6	2	6	3	7	2	5	2.6	6	6	2	6	5	2	6	5.75	7	2	6
73	High	2	21	2	4	5	5	3	5	4	5	3	4	4	4	3	5	3	3	5	3	3	2	3	2	6	3.77778	3	5	2	6	2	6	2	5	2	6	2.2	5.6	6	3	5	5	2	6	5.5	6	2	6
74	High	1	51	5	5	2	5	3	5	5	5	3	4	4.25	6	3	5	6	3	5	6	6	5	6	2	6	5.66667	3	6	4	6	4	6	5	6	5	5	4.2	5.8	6	2	6	4	3	5	5.25	5	2	6
75	High	2	48	3	3	2	3	5	3	4	5	3	2	2.875	3	3	5	4	3	5	4	4	2	4	3	5	4	2	3	3	4	3	2	3	3	3	3	2.8	3	2	3	5	2	4	4	3.25	5	4	5
76	High	2	25	3	4	4	5	3	5	4	4	4	4	4.125	4	3	5	5	3	5	4	4	4	4	4	4	4.33333	4	5	4	5	4	5	4	5	3	4	3.8	4.8	7	1	7	5	2	6	6.25	5	2	7
77	High	1	53	3	4	3	4	3	5	3	4	4	3	3.625	4	3	5	3	3	5	4	5	3	3	3	5	4.11111	5	5	5	5	4	4	5	5	3	3	4.4	4.4	5	2	6	2	2	6	4.75	5	2	7
78	High	2	36	3	7	5	7	3	5	5	4	4	4	5	4	6	2	4	3	5	3	4	3	3	5	3	3.44444	1	1	1	1	1	7	4	5	4	4	2.2	3.6	7	1	7	5	1	7	6.5	5	3	6
79	High	2	53	3	2	3	4	5	3	4	4	4	2	3.125	5	5	3	5	3	5	5	3	2	4	4	4	4	5	5	3	5	3	5	4	5	3	5	3.6	5	6	2	6	5	2	6	5.75	3	3	6
80	High	2	49	3	5	5	6	2	6	5	3	5	5	5	2	5	3	2	3	5	4	3	2	3	4	4	3.11111	2	5	3	5	2	2	2	6	2	6	2.2	4.8	7	1	7	6	2	6	6.5	6	1	7
81	High	2	39	4	5	5	6	2	6	5	4	4	6	5.125	4	3	5	5	5	3	4	5	5	4	3	5	4.44444	4	6	4	5	6	6	4	5	3	5	4.2	5.4	6	2	6	6	2	6	6	3	2	5
82	High	1	46	3	5	5	4	3	5	5	4	4	6	4.625	4	5	3	4	4	4	4	5	5	4	3	5	4.22222	3	5	4	3	2	4	5	5	2	4	3.2	4.2	7	1	7	6	2	6	6.5	5	2	6
83	High	1	61	4	5	5	5	3	5	5	3	5	4	4.75	4	4	4	4	4	4	4	5	5	4	4	4	4.22222	4	5	3	4	2	5	3	5	2	4	2.8	4.6	7	2	6	4	2	6	5.75	5	5	5
84	High	2	47	5	4	5	5	3	5	5	3	5	5	4.875	5	3	5	3	5	3	5	5	5	5	4	4	4.44444	3	3	4	5	3	4	4	5	3	6	3.4	4.6	6	2	6	5	5	3	5	5	4	5
85	High	2	43	4	6	5	6	2	6	4	3	5	4	5	3	4	4	3	5	3	3	3	2	2	5	3	2.88889	2	3	2	4	3	4	2	2	1	2	2	3	6	1	7	6	4	4	5.75	2	7	7
86	High	2	48	7	6	6	7	3	5	4	3	5	5	5.625	5	4	4	6	2	6	5	5	5	5	4	4	5	5	6	3	6	4	3	6	7	3	2	4.2	4.8	6	2	6	6	2	6	6	6	2	6
87	High	1	22	6	1	1	1	5	3	7	1	7	1	3.375	5	1	7	5	1	7	5	5	5	6	1	7	5.77778	7	7	6	7	5	6	4	4	5	5	5.4	5.8	7	1	7	5	1	7	6.5	5	4	7
88	High	1	31	2	2	4	3	2	6	2	2	6	1	3.25	2	1	7	2	1	7	1	1	1	1	1	7	3.22222	4	5	4	5	3	3	6	6	4	3	4.2	4.4	7	1	7	3	2	6	5.75	7	1	5
89	High	1	34	4	4	5	4	4	4	3	4	4	3	3.875	4	4	4	4	4	4	4	4	5	4	4	4	4.11111	5	5	4	4	3	3	3	6	3	3	3.6	4.2	7	1	7	6	1	7	6.75	7	1	7
90	High	1	29	5	4	4	5	3	5	5	3	5	4	4.625	3	2	6	2	4	4	3	4	4	3	4	4	3.66667	3	3	4	5	4	2	4	5	3	3	3.6	3.6	6	1	7	3	1	7	5.75	6	3	6
91	High	1	47	5	6	6	6	2	6	5	4	4	6	5.5	4	4	4	4	5	3	4	4	5	4	4	4	4	3	4	5	6	3	2	4	6	3	4	3.6	4.4	7	1	7	6	2	6	6.5	5	4	6
92	High	1	51	6	6	5	7	3	5	5	4	4	6	5.5	5	4	4	5	4	4	6	6	5	6	5	3	4.88889	3	6	5	6	4	7	6	7	6	6	4.8	6.4	7	1	7	6	1	7	6.75	6	5	3
93	High	1	45	4	5	6	5	2	6	5	3	5	5	5.125	4	3	5	4	4	4	5	5	4	5	3	5	4.55556	4	6	4	5	4	6	5	6	4	6	4.2	5.8	6	1	7	4	2	6	5.75	6	2	6
94	High	1	38	5	5	5	7	1	7	6	2	6	5	5.75	3	5	3	4	4	4	3	5	6	3	5	3	3.77778	3	5	3	6	4	6	5	6	4	5	3.8	5.6	6	2	6	5	4	4	5.25	6	3	6
95	High	1	63	4	5	5	5	3	5	4	3	5	4	4.625	3	5	3	4	4	4	4	4	3	3	3	5	3.66667	3	5	4	5	4	5	4	5	4	5	3.8	5	6	2	6	5	3	5	5.5	5	3	6
96	High	1	40	6	5	6	6	2	6	5	3	5	6	5.625	5	5	3	6	4	4	5	6	6	3	2	6	4.88889	3	6	2	6	4	7	5	6	1	5	3	6	7	2	6	5	2	6	6	6	3	7
97	High	1	27	4	2	3	3	3	5	4	2	6	2	3.625	2	3	5	2	4	4	2	3	3	2	3	5	3.11111	4	3	4	2	2	3	3	3	3	2	3.2	2.6	2	2	6	3	2	6	4.25	3	2	4
98	High	2	55	6	6	5	6	3	5	6	2	6	4	5.5	2	6	2	3	6	2	2	4	5	2	5	3	2.77778	1	1	3	3	4	3	4	4	3	3	3	2.8	7	2	6	3	3	5	5.25	5	5	3
99	High	2	27	7	6	7	7	1	7	6	2	6	7	6.625	2	6	2	1	4	4	2	2	2	2	6	2	2.11111	1	6	2	6	1	7	2	7	2	6	1.6	6.4	7	1	7	5	1	7	6.5	7	1	6
100	High	1	29	5	5	6	5	4	4	5	6	2	5	4.625	5	6	2	5	2	6	3	4	4	5	5	3	4.11111	5	4	3	5	3	5	3	5	5	2	3.8	4.2	6	5	3	4	6	2	3.75	3	5	6
101	High	2	35	4	4	5	4	3	5	5	4	4	5	4.5	4	3	5	4	2	6	4	5	5	4	4	4	4.55556	3	5	3	5	3	5	3	5	3	4	3	4.8	7	1	7	5	1	7	6.5	5	2	5
102	High	2	41	6	3	2	6	5	3	5	5	3	3	3.875	4	5	3	4	2	6	5	5	3	6	2	6	4.66667	5	5	6	6	5	5	5	5	5	5	5.2	5.2	5	2	6	4	7	1	4	3	3	6
103	High	2	40	3	3	3	4	3	5	5	5	3	4	3.75	4	3	5	2	4	4	4	5	5	2	3	5	4	4	4	6	4	3	2	6	5	3	3	4.4	3.6	7	2	6	4	1	7	6	5	2	7
104	High	1	34	4	4	4	7	3	5	5	4	4	4	4.625	4	4	4	4	3	5	5	5	4	4	4	4	4.33333	4	5	3	4	4	5	4	5	3	4	3.6	4.6	7	1	7	4	2	6	6	3	2	6
105	High	2	56	4	3	3	5	3	5	4	4	4	4	4	4	3	5	4	4	4	4	4	5	4	4	4	4.22222	4	5	4	5	5	5	5	5	4	4	4.4	4.8	5	3	5	4	4	4	4.5	5	4	5
106	High	2	36	3	4	4	4	3	5	4	4	4	5	4.125	4	4	4	5	4	4	4	4	3	4	4	4	4	1	2	1	4	4	5	4	6	2	4	2.4	4.2	6	1	7	6	4	4	5.75	7	1	7
107	High	2	38	5	6	6	6	2	6	5	3	5	5	5.5	2	2	6	3	5	3	2	3	3	3	6	2	3	2	2	2	3	3	3	3	4	3	2	2.6	2.8	6	2	6	5	1	7	6	5	2	7
108	High	2	29	2	2	1	3	5	3	3	6	2	2	2.25	5	3	5	6	2	6	5	5	3	5	3	5	5	5	5	6	5	1	3	1	1	3	2	3.2	3.2	7	2	6	5	3	5	5.75	6	5	6
109	High	2	52	4	4	4	6	4	4	5	4	4	5	4.5	4	4	4	5	4	4	5	4	5	4	3	5	4.44444	4	5	5	5	6	6	5	5	2	2	4.4	4.6	6	2	6	4	2	6	5.5	2	2	5
110	High	1	45	5	6	5	6	2	6	4	2	6	5	5.375	4	4	4	4	5	3	4	4	5	3	4	4	3.88889	3	5	4	6	3	5	4	6	2	4	3.2	5.2	6	2	6	6	2	6	6	6	2	6
111	High	1	51	3	4	4	4	4	4	3	4	4	4	3.75	4	3	5	4	4	4	4	4	3	4	4	4	4	4	4	5	5	4	4	5	5	4	4	4.4	4.4	6	6	2	4	2	6	4.5	4	4	4
112	High	1	55	5	5	6	6	2	6	5	3	5	5	5.375	4	5	3	4	4	4	4	5	5	4	4	4	4.11111	4	5	5	6	4	5	4	5	4	3	4.2	4.8	7	1	7	6	1	7	6.75	5	2	7
113	High	1	45	2	6	7	3	2	6	5	5	3	6	4.75	5	5	3	5	3	5	5	5	5	5	3	5	4.77778	2	6	3	7	3	7	4	7	3	7	3	6.8	7	1	7	7	2	6	6.75	7	1	7
114	High	2	41	7	7	7	7	1	7	3	2	6	5	6.125	4	3	5	4	4	4	4	4	5	4	4	4	4.22222	1	7	1	7	1	7	1	7	1	7	1	7	7	1	7	6	1	7	6.75	7	1	7
115	High	1	57	5	6	5	6	3	5	5	2	6	7	5.625	4	5	3	4	3	5	4	5	4	5	6	2	4	1	7	1	7	1	7	1	7	1	7	1	7	7	1	7	6	1	7	6.75	7	1	7
116	High	2	36	4	4	5	6	3	5	4	3	5	5	4.75	5	3	5	6	3	5	5	6	4	5	3	5	5.11111	3	4	2	2	5	3	6	6	5	5	4.2	4	7	1	7	7	2	6	6.75	5	1	5
117	High	1	44	4	5	5	6	2	6	5	4	4	5	5	5	3	5	4	3	5	5	5	5	5	3	5	4.88889	2	5	3	6	4	6	3	7	2	6	2.8	6	7	1	7	6	1	7	6.75	6	2	5
118	High	1	38	4	4	5	6	3	5	5	4	4	4	4.625	5	3	5	4	3	5	5	6	6	5	4	4	5	5	5	3	5	3	5	5	5	5	5	4.2	5	6	3	5	6	3	5	5.5	5	2	5
119	High	1	42	4	4	3	5	5	3	3	4	4	3	3.625	5	3	5	5	3	5	4	4	5	4	3	5	4.66667	4	5	5	4	6	5	5	5	5	5	5	4.8	5	4	4	3	3	5	4.25	3	3	6
120	High	1	52	5	5	2	6	2	6	3	6	2	6	4.375	4	5	3	4	4	4	3	5	4	3	1	7	4.11111	2	5	6	4	4	4	5	6	5	4	4.4	4.6	7	1	7	4	1	7	6.25	6	7	7
121	High	2	42	4	4	6	4	5	3	5	4	4	4	4.25	4	3	5	5	2	6	6	5	5	4	3	5	5	4	5	6	7	5	5	3	5	4	4	4.4	5.2	5	3	5	5	4	4	4.75	5	5	7
122	High	1	35	2	4	3	5	4	4	4	4	4	3	3.625	5	2	6	4	5	3	3	3	5	5	4	4	4.22222	3	4	4	5	3	4	6	5	4	3	4	4.2	5	3	5	6	4	4	5	3	4	5
123	High	1	44	6	6	7	7	1	7	4	2	6	5	6	6	4	4	5	2	6	4	5	5	6	2	6	5.22222	2	7	3	7	3	7	2	7	7	1	3.4	5.8	6	1	7	7	6	2	5.5	7	1	7
124	High	1	67	5	6	6	6	3	5	6	5	3	6	5.375	2	2	6	2	6	2	2	2	3	2	6	2	2.55556	1	2	1	2	3	3	3	4	1	1	1.8	2.4	5	2	6	6	2	6	5.75	4	3	3
125	High	2	42	4	5	3	6	3	5	5	4	4	4	4.5	4	4	4	4	4	4	4	4	5	4	4	4	4.11111	5	4	4	5	6	4	4	3	3	5	4.4	4.2	6	3	5	4	3	5	5	6	3	7
126	High	1	39	4	4	6	5	5	3	3	4	4	4	4.125	5	3	5	5	2	6	6	5	6	3	3	5	5.11111	6	5	5	5	6	6	3	2	5	6	5	4.8	7	3	5	5	2	6	5.75	3	2	2
127	High	1	56	5	6	6	4	1	7	5	4	4	7	5.5	3	5	3	4	4	4	5	3	7	3	6	2	3.77778	2	3	3	4	4	3	2	7	3	5	2.8	4.4	7	1	7	5	1	7	6.5	2	3	2
128	High	2	44	4	6	5	7	2	6	2	3	5	5	5	7	5	3	4	3	5	6	7	4	3	2	6	5	7	4	3	3	7	1	4	7	7	7	5.6	4.4	7	2	6	5	6	2	5	6	5	3
129	High	2	26	5	5	5	6	3	5	5	2	6	5	5.25	4	2	6	4	5	3	4	5	3	4	3	5	4.22222	4	6	5	7	4	6	2	3	4	4	3.8	5.2	7	1	7	5	1	7	6.5	5	1	7
130	High	2	29	3	7	5	6	2	6	5	2	6	6	5.5	1	2	6	2	4	4	2	1	2	1	4	4	2.55556	3	4	2	4	2	2	1	2	1	1	1.8	2.6	7	1	7	6	1	7	6.75	7	1	7
131	High	2	34	3	1	2	1	5	3	2	4	4	3	2.375	5	2	6	4	2	6	4	5	5	5	2	6	5.11111	4	5	6	5	5	4	5	6	4	3	4.8	4.6	6	3	5	2	2	6	4.75	5	4	6
132	High	1	27	4	4	4	4	4	4	4	4	4	4	4	4	4	4	3	4	4	3	3	2	2	5	3	3.11111	1	1	1	1	1	1	1	1	1	1	1	1	6	1	7	5	1	7	6.25	4	4	3
133	High	2	29	7	5	7	7	3	5	6	2	6	6	6.125	3	4	4	3	2	6	4	5	3	4	5	3	3.88889	3	6	2	6	3	6	5	6	2	5	3	5.8	6	1	7	5	1	7	6.25	7	1	7
134	High	2	50	5	6	6	6	2	6	6	2	6	6	5.875	3	5	3	4	5	3	5	6	6	2	6	2	3.77778	6	6	2	2	2	2	6	6	2	6	3.6	4.4	6	2	6	6	6	2	5	6	2	6
135	High	2	42	7	4	4	6	3	5	7	3	5	6	5.5	6	2	6	6	2	6	6	7	7	6	2	6	6.22222	2	6	7	7	7	7	7	7	4	2	5.4	5.8	7	1	7	7	1	7	7	2	1	7
136	High	1	38	4	4	5	3	4	4	5	3	5	4	4.25	3	3	5	4	5	3	5	3	3	5	5	3	3.77778	3	5	5	3	3	4	4	5	3	4	3.6	4.2	5	5	3	3	4	4	3.75	3	5	5
137	High	2	50	5	4	4	6	3	5	3	4	4	4	4.375	5	3	5	4	2	6	4	5	5	4	3	5	4.77778	4	6	2	6	3	4	4	4	5	5	3.6	5	7	1	7	6	2	6	6.5	6	2	7
138	High	2	31	5	5	7	7	1	7	4	1	7	5	5.875	3	3	5	4	4	4	3	4	5	4	4	4	4	3	4	5	4	4	4	1	1	1	1	2.8	2.8	7	1	7	7	1	7	7	4	4	5
139	High	1	39	6	7	6	7	2	6	5	2	6	6	6.125	5	3	5	5	4	4	4	5	4	3	3	5	4.44444	5	4	3	6	2	5	3	5	4	3	3.4	4.6	7	1	7	7	1	7	7	6	1	7
140	High	1	37	4	4	1	3	5	3	4	5	3	3	3.125	4	4	4	3	4	4	4	2	3	3	5	3	3.33333	5	1	6	1	5	1	5	1	5	1	5.2	1	1	7	1	1	7	1	1	5	2	6
141	High	2	49	4	4	4	4	4	4	4	4	4	4	4	4	4	4	4	4	4	4	4	4	4	4	4	4	3	5	3	5	3	5	3	5	4	4	3.2	4.8	5	3	5	5	3	5	5	4	3	5
142	High	2	35	4	5	4	5	3	5	5	3	5	5	4.75	5	3	5	5	5	3	5	5	5	5	4	4	4.66667	3	3	4	5	5	5	5	6	5	4	4.4	4.6	6	3	5	5	3	5	5.25	4	3	5
143	High	2	39	5	5	5	6	3	5	5	4	4	5	5	5	3	5	4	4	4	4	5	5	4	3	5	4.55556	3	4	5	6	3	4	4	5	2	4	3.4	4.6	7	1	7	7	2	6	6.75	5	3	6
144	High	3	40	5	7	6	6	3	5	5	6	2	7	5.375	4	3	5	4	5	3	4	4	5	5	4	4	4.22222	4	6	6	6	6	6	6	6	5	4	5.4	5.6	7	1	7	6	1	7	6.75	3	2	5
145	High	2	48	6	7	7	7	1	7	7	2	6	7	6.75	6	3	5	4	4	4	5	7	7	4	4	4	5.11111	1	7	2	6	3	5	4	6	4	4	2.8	5.6	7	1	7	7	1	7	7	6	1	7
146	High	1	19	5	6	6	6	2	6	6	2	6	6	5.875	4	3	5	3	3	5	3	5	2	2	2	6	3.88889	2	2	3	5	6	7	5	5	2	2	3.6	4.2	6	2	6	4	2	6	5.5	3	1	7
147	High	2	45	4	6	5	6	2	6	4	3	5	5	5.125	3	4	4	3	4	4	3	3	3	3	3	5	3.44444	2	3	3	3	3	3	2	4	2	2	2.4	3	7	1	7	7	6	2	5.75	5	4	5
148	High	2	48	6	5	3	6	3	5	5	5	3	5	4.75	4	5	3	5	4	4	4	5	5	3	3	5	4.22222	2	3	2	5	3	4	5	6	3	3	3	4.2	7	1	7	4	2	6	6	7	2	7
149	High	2	58	4	5	5	5	3	5	5	4	4	5	4.75	3	4	4	4	4	4	3	4	3	3	4	4	3.55556	4	3	3	5	3	3	5	5	3	4	3.6	4	6	1	7	5	3	5	5.75	4	2	4
150	Low	1	73	4	4	3	3	4	4	4	3	5	3	3.75	4	5	3	4	3	5	4	3	3	5	3	5	4	5	5	3	3	4	5	3	3	5	4	4	4	5	3	5	3	5	3	4	5	3	5
151	Low	2	24	2	3	1	2	6	2	2	5	3	1	2	4	3	5	3	3	5	4	2	2	3	3	5	3.66667	4	2	5	3	4	2	3	2	4	1	4	2	3	6	2	1	7	1	1.75	5	3	6
152	Low	1	43	1	3	2	4	7	1	4	4	4	1	2.5	5	3	5	3	3	5	4	4	3	5	2	6	4.44444	5	3	6	3	6	3	5	2	4	3	5.2	2.8	1	7	1	1	7	1	1	6	3	7
153	Low	1	21	3	5	2	5	4	4	5	6	2	5	3.875	5	4	4	4	4	4	4	5	5	5	4	4	4.44444	3	3	5	3	5	5	1	2	3	4	3.4	3.4	3	5	3	3	5	3	3	4	2	5
154	Low	1	59	4	4	3	4	6	2	4	6	2	4	3.375	5	3	5	5	3	5	5	5	5	5	4	4	4.88889	4	4	5	5	5	5	4	4	5	5	4.6	4.6	5	3	5	4	3	5	4.75	4	4	4
155	Low	1	43	2	3	1	4	6	2	1	2	6	2	2.625	4	2	6	5	2	6	4	5	5	6	2	6	5.22222	6	2	7	2	6	2	6	2	6	2	6.2	2	2	7	1	1	7	1	1.25	6	2	7
156	Low	2	30	2	1	1	1	6	2	1	1	7	1	2	5	4	4	3	2	6	5	5	3	5	5	3	4.33333	4	2	2	4	5	4	2	1	1	1	2.8	2.4	1	7	1	1	7	1	1	6	7	6
157	Low	2	33	3	4	2	6	3	5	3	3	5	2	3.75	3	3	5	4	3	5	3	3	6	2	5	3	3.77778	3	2	4	2	2	2	2	2	4	5	3	2.6	1	6	2	3	5	3	2.25	4	3	7
158	Low	1	39	1	2	1	1	6	2	4	6	2	1	1.75	5	2	6	4	3	5	5	5	5	5	2	6	5.11111	6	5	7	5	5	3	5	2	6	3	5.8	3.6	2	6	2	1	7	1	1.5	6	1	7
159	Low	2	49	1	2	2	5	6	2	5	5	3	3	2.875	4	5	3	4	3	5	3	3	3	6	5	3	3.77778	6	3	5	2	3	2	6	3	5	3	5	2.6	2	7	1	1	6	2	1.5	5	2	7
160	Low	1	34	3	3	4	3	3	5	5	4	4	4	3.875	3	4	4	5	3	5	5	6	3	4	4	4	4.33333	4	5	3	6	4	3	5	3	4	5	4	4.4	5	5	3	3	5	3	3.5	4	4	3
161	Low	2	32	6	5	3	6	3	5	3	3	5	5	4.75	3	3	5	3	3	5	2	2	1	1	3	5	3	2	2	5	2	5	3	5	1	1	1	3.6	1.8	1	7	1	1	7	1	1	5	2	7
162	Low	1	35	6	5	5	4	3	5	5	4	4	6	5	5	3	5	4	3	5	4	5	5	5	3	5	4.77778	5	4	6	5	4	4	3	4	4	5	4.4	4.4	5	3	5	6	4	4	5	3	4	2
163	Low	2	39	5	2	1	5	4	4	5	6	2	3	3.375	2	4	4	4	1	7	3	1	5	6	7	1	3.66667	3	1	3	2	4	1	2	1	4	1	3.2	1.2	1	7	1	1	7	1	1	6	3	6
164	Low	1	47	5	2	1	3	6	2	2	5	3	2	2.5	6	2	6	5	2	6	6	5	4	5	2	6	5.44444	4	3	5	5	5	6	5	5	5	6	4.8	5	2	6	2	3	6	2	2.25	4	5	6
165	Low	2	39	2	3	2	2	5	3	2	2	6	1	2.625	6	2	6	5	2	6	5	5	3	4	2	6	5.11111	5	6	5	6	6	5	6	5	7	6	5.8	5.6	1	6	2	1	6	2	1.5	6	2	7
166	Low	2	53	4	5	1	4	5	3	3	6	2	2	3	3	3	5	4	2	6	4	4	4	3	4	4	4.11111	3	1	5	2	1	1	6	2	4	1	3.8	1.4	1	7	1	2	7	1	1.25	6	2	7
167	Low	2	57	1	2	1	3	6	2	4	4	4	2	2.375	2	5	3	2	5	3	4	2	3	2	5	3	2.66667	4	2	2	2	3	1	2	2	1	1	2.4	1.6	1	7	1	1	5	3	1.5	6	1	6
168	Low	2	53	3	3	3	5	5	3	3	4	4	4	3.5	5	3	5	5	3	5	5	5	5	3	3	5	4.77778	5	5	6	6	6	6	6	3	6	3	5.8	4.6	1	7	1	1	7	1	1	7	1	7
169	Low	2	27	4	6	1	2	7	1	4	6	2	4	3	3	4	4	5	2	6	5	4	1	5	1	7	4.44444	5	3	7	1	7	1	5	3	7	1	6.2	1.8	1	7	1	1	7	1	1	3	2	7
170	Low	1	49	4	2	2	4	6	2	4	4	4	2	3	4	2	6	4	3	5	4	4	5	4	2	6	4.66667	5	3	6	4	6	6	5	4	5	4	5.4	4.2	1	7	1	1	7	1	1	6	2	6
171	Low	2	31	2	2	1	1	7	1	1	4	4	1	1.625	5	2	6	4	1	7	6	2	5	5	3	5	5	7	2	5	1	6	5	5	1	3	6	5.2	3	1	7	1	1	6	2	1.25	7	2	7
172	Low	2	43	3	3	3	4	6	2	3	5	3	3	3	4	3	5	4	3	5	5	3	4	4	4	4	4.22222	5	4	6	4	5	4	5	4	5	4	5.2	4	2	6	2	2	6	2	2	6	2	7
173	Low	2	43	2	1	1	3	6	2	2	6	2	2	1.875	5	4	4	3	3	5	3	3	6	5	4	4	4.22222	6	2	6	2	5	2	5	2	2	1	4.8	1.8	1	7	1	2	6	2	1.5	6	2	7
174	Low	2	47	2	1	1	4	6	2	4	5	3	2	2.375	5	1	7	6	3	5	5	4	4	5	5	3	4.88889	6	2	7	3	7	5	6	3	6	3	6.4	3.2	1	7	1	1	7	1	1	6	2	7
175	Low	1	30	3	2	2	5	5	3	2	5	3	3	2.875	1	3	5	1	2	6	2	3	2	2	5	3	2.77778	4	3	2	2	4	4	4	2	5	3	3.8	2.8	2	5	3	2	5	3	2.5	4	4	5
176	Low	2	29	3	4	1	4	6	2	4	5	3	1	2.75	3	4	4	3	3	5	4	2	1	4	4	4	3.33333	5	2	7	3	6	4	4	3	3	3	5	3	1	7	1	1	7	1	1	7	1	7
177	Low	2	49	1	1	1	1	6	2	2	4	4	2	1.75	2	1	7	4	2	6	4	2	2	2	4	4	3.66667	5	5	6	6	4	5	5	5	3	3	4.6	4.8	4	7	1	1	6	2	2	7	2	7
178	Low	1	56	1	1	1	2	1	7	1	5	3	1	2.125	5	2	6	4	1	7	4	4	5	6	3	5	5.11111	6	4	6	4	6	3	7	3	6	4	6.2	3.6	1	7	1	1	7	1	1	7	1	6
179	Low	2	27	2	2	1	2	4	4	3	4	4	1	2.375	3	1	7	3	2	6	3	3	3	4	1	7	4.33333	5	2	6	2	4	3	5	3	3	2	4.6	2.4	2	5	3	1	4	4	2.5	6	1	7
180	Low	1	41	3	5	3	3	4	4	4	4	4	6	4	3	4	4	4	4	4	3	1	3	3	7	1	2.88889	1	1	3	2	3	2	2	2	2	2	2.2	1.8	1	6	2	2	6	2	1.75	5	5	6
181	Low	2	32	2	2	1	3	7	1	3	6	2	1	1.875	5	2	6	4	1	7	5	3	5	5	3	5	5	7	4	7	4	7	7	3	3	7	4	6.2	4.4	1	7	1	1	7	1	1	7	2	6
182	Low	1	31	5	6	5	6	3	5	5	3	5	5	5.25	5	3	5	3	2	6	5	6	6	5	3	5	5.11111	3	5	3	3	5	3	5	2	2	3	3.6	3.2	1	6	2	2	7	1	1.5	5	2	7
183	Low	2	40	1	2	2	3	6	2	4	6	2	3	2.375	6	3	5	4	3	5	6	4	4	6	3	5	5	4	5	6	5	4	4	4	5	5	3	4.6	4.4	1	7	1	2	7	1	1.25	3	2	5
184	Low	2	42	2	2	2	2	6	2	2	5	3	2	2.125	4	4	4	4	2	6	4	4	3	2	2	6	4.11111	2	2	6	6	6	6	2	2	2	2	3.6	3.6	4	6	2	2	4	4	3	6	6	6
185	Low	2	35	3	5	1	4	5	3	4	5	3	3	3.25	4	5	3	4	4	4	4	1	3	3	7	1	3	5	1	4	2	5	2	6	1	4	1	4.8	1.4	1	7	1	1	7	1	1	7	2	7
186	Low	1	52	4	2	3	2	6	2	3	3	5	2	2.875	5	4	4	4	4	4	4	4	5	2	5	3	3.88889	5	2	6	2	5	3	1	1	6	6	4.6	2.8	5	7	1	3	7	1	2.5	6	2	6
187	Low	2	32	2	3	2	2	5	3	4	4	4	1	2.625	4	2	6	5	2	6	5	3	1	5	3	5	4.44444	5	4	3	2	4	1	2	2	3	4	3.4	2.6	1	6	2	1	5	3	1.75	4	3	6
188	Low	1	51	5	3	2	3	6	2	6	5	3	2	3.25	5	2	6	5	2	6	4	6	4	5	2	6	5.22222	3	3	2	2	2	2	2	2	3	3	2.4	2.4	1	7	1	1	7	1	1	4	2	5
189	Low	1	35	4	3	3	4	4	4	3	4	4	3	3.5	3	3	5	4	4	4	4	3	3	4	4	4	3.77778	3	2	3	3	4	4	3	3	4	4	3.4	3.2	1	6	2	1	6	2	1.5	7	1	6
190	Low	2	22	3	2	2	4	5	3	3	5	3	3	2.875	3	4	4	4	3	5	4	3	5	4	5	3	3.88889	5	3	5	2	5	2	4	2	5	2	4.8	2.2	2	5	3	2	5	3	2.5	5	2	5
191	Low	1	26	1	1	1	2	7	1	3	7	1	2	1.5	5	2	6	6	1	7	6	4	3	7	2	6	5.55556	7	3	7	5	7	3	7	2	7	3	7	3.2	1	6	2	1	7	1	1.25	7	1	7
192	Low	1	27	3	4	4	4	4	4	3	4	4	4	3.75	4	4	4	4	3	5	4	3	5	4	4	4	4.11111	4	3	4	4	4	4	4	4	4	4	4	3.8	4	4	4	4	4	4	4	4	4	4
193	Low	2	35	3	1	1	3	6	2	5	2	6	4	3.125	5	1	7	4	2	6	5	4	2	3	5	3	4.33333	3	2	3	5	6	3	7	3	2	1	4.2	2.8	1	6	2	2	7	1	1.5	6	1	6
194	Low	1	38	2	3	1	3	6	2	3	6	2	3	2.375	3	4	4	3	4	4	3	2	2	4	6	2	3	6	2	7	4	5	1	6	3	5	2	5.8	2.4	1	7	1	1	7	1	1	7	1	7
195	Low	2	35	4	5	3	5	3	5	5	3	5	6	4.75	3	2	6	4	3	5	4	3	2	4	4	4	3.88889	5	5	3	3	5	5	4	2	3	3	4	3.6	2	5	3	1	5	3	2.25	3	3	5
196	Low	2	42	2	1	1	1	7	1	2	6	2	2	1.5	4	4	4	2	3	5	4	1	3	4	2	6	3.66667	5	3	7	5	6	3	7	1	1	1	5.2	2.6	1	7	1	1	7	1	1	7	1	7
197	Low	2	26	3	3	4	4	3	5	4	3	5	5	4.125	4	4	4	5	3	5	3	4	4	5	3	5	4.33333	4	3	4	4	5	4	3	3	3	3	3.8	3.4	2	7	1	2	6	2	1.75	6	5	5
198	Low	1	40	3	3	2	4	5	3	4	5	3	3	3.125	4	2	6	4	3	5	4	3	4	4	4	4	4.22222	5	3	6	2	6	3	5	2	5	2	5.4	2.4	1	6	2	2	5	3	2	6	1	6
199	Low	1	51	2	2	2	3	6	2	3	5	3	2	2.375	5	3	5	5	3	5	4	3	3	5	4	4	4.33333	6	2	7	3	6	3	5	3	6	3	6	2.8	3	6	2	2	2	6	3.25	6	2	7
200	Low	2	22	1	4	1	1	7	1	2	1	7	3	2.5	3	3	5	1	3	5	3	1	1	2	4	4	2.77778	2	2	6	1	3	7	1	1	1	1	2.6	2.4	1	7	1	1	7	1	1	4	1	5
201	Low	2	35	4	3	4	4	4	4	4	3	5	3	3.875	3	3	5	4	2	6	3	4	3	4	3	5	4.11111	2	3	4	3	4	3	3	2	3	4	3.2	3	3	5	3	1	5	3	2.5	6	5	5
202	Low	2	49	4	4	1	5	7	1	3	6	2	2	2.75	5	3	5	5	2	6	4	2	6	5	4	4	4.66667	6	3	7	4	6	3	5	5	6	4	6	3.8	2	6	2	2	6	2	2	7	3	7
203	Low	1	36	3	1	1	4	7	1	1	5	3	1	1.875	5	1	7	6	1	7	5	6	3	5	1	7	5.66667	5	4	6	4	5	4	5	5	4	3	5	4	5	6	2	2	4	4	3.25	6	2	7
204	Low	1	51	3	4	3	4	5	3	4	3	5	3	3.625	3	4	4	4	4	4	5	4	5	5	3	5	4.33333	5	4	5	4	6	3	5	5	5	3	5.2	3.8	1	7	1	2	6	2	1.5	5	3	5
205	Low	2	27	4	4	3	5	4	4	3	5	3	4	3.75	5	3	5	5	2	6	5	5	4	5	4	4	4.88889	5	4	6	5	6	4	6	5	6	4	5.8	4.4	1	7	1	1	7	1	1	6	1	6
206	Low	2	36	2	3	2	4	6	2	4	6	2	1	2.5	5	2	6	5	2	6	5	2	4	5	4	4	4.66667	5	4	6	3	4	3	5	2	5	3	5	3	2	7	1	1	7	1	1.25	5	4	7
207	Low	1	49	3	4	3	4	4	4	6	4	4	3	3.875	3	4	4	4	4	4	3	2	4	4	6	2	3.33333	5	2	6	2	6	3	5	2	6	2	5.6	2.2	1	7	1	1	7	1	1	6	1	7
208	Low	2	26	4	4	4	4	5	3	4	5	3	5	3.875	5	4	4	5	3	5	5	5	4	5	4	4	4.66667	4	5	5	3	5	4	3	3	5	4	4.4	3.8	2	6	2	2	6	2	2	3	5	5
209	Low	2	21	1	2	1	4	6	2	3	7	1	5	2.375	5	2	6	3	3	5	5	4	3	6	5	3	4.44444	6	2	5	2	5	4	5	3	4	4	5	3	1	7	1	1	7	1	1	5	3	7
210	Low	1	22	2	1	1	2	7	1	4	6	2	2	1.875	4	4	4	4	4	4	4	3	5	5	4	4	4.11111	6	2	7	2	7	1	7	3	7	2	6.8	2	1	7	1	2	7	1	1.25	7	2	6
211	Low	1	33	3	3	2	4	6	2	3	5	3	3	2.875	4	3	5	4	3	5	5	3	3	4	4	4	4.11111	5	3	5	5	5	3	3	3	5	3	4.6	3.4	1	7	1	1	7	1	1	3	3	6
212	Low	1	46	2	2	2	2	5	3	2	3	5	2	2.5	3	2	6	3	3	5	2	3	2	3	3	5	3.55556	4	2	4	1	3	1	3	2	4	3	3.6	1.8	1	7	1	1	6	2	1.25	5	3	5
213	Low	1	45	2	1	1	2	6	2	2	5	3	1	1.75	4	4	4	4	3	5	5	4	1	4	2	6	4.11111	4	3	2	2	5	2	2	3	3	2	3.2	2.4	2	6	2	2	5	3	2.25	5	2	5
214	Low	2	31	3	3	3	3	5	3	4	4	4	4	3.375	5	3	5	5	2	6	4	5	5	5	3	5	5	3	3	5	3	5	3	3	3	5	3	4.2	3	2	6	2	2	6	2	2	5	2	6
215	Low	1	43	3	2	1	2	6	2	4	6	2	2	2.25	6	2	6	5	3	5	5	5	5	5	2	6	5.33333	6	2	7	3	5	2	4	2	2	1	4.8	2	1	7	1	1	7	1	1	6	1	7
216	Low	2	38	2	3	1	1	7	1	6	4	4	2	2.5	4	2	6	3	3	5	3	3	3	3	3	5	3.88889	2	2	4	2	2	2	2	2	2	2	2.4	2	1	7	1	1	7	1	1	7	1	7
217	Low	2	34	2	2	1	2	6	2	3	6	2	3	2.125	5	2	6	5	3	5	5	4	5	5	3	5	5	5	4	6	4	6	6	5	5	4	4	5.2	4.6	2	6	2	2	7	1	1.75	6	2	7
218	Low	2	57	1	4	1	2	7	1	3	5	3	1	2	4	3	5	4	1	7	4	4	5	4	1	7	4.88889	5	3	6	3	7	4	5	3	4	3	5.4	3.2	1	7	1	1	7	1	1	7	3	7
219	Low	1	30	5	3	2	4	5	3	2	6	2	2	2.875	3	2	6	5	4	4	3	4	6	5	4	4	4.44444	6	4	7	2	5	2	3	1	3	2	4.8	2.2	1	6	2	2	7	1	1.5	6	1	6
220	Low	1	46	1	4	2	3	5	3	3	5	3	3	2.75	4	3	5	4	2	6	4	5	5	5	3	5	4.77778	3	3	5	3	6	5	3	2	3	4	4	3.4	3	5	3	2	5	3	2.75	5	2	6
221	Low	1	26	3	3	2	4	6	2	3	5	3	4	3	3	3	5	4	2	6	4	4	6	5	3	5	4.66667	5	4	6	4	5	4	3	2	1	1	4	3	4	6	2	3	5	3	3	6	3	6
222	Low	1	42	6	2	3	2	5	3	2	2	6	1	3.125	4	2	6	5	4	4	4	5	2	2	1	7	4.33333	4	4	5	6	6	5	4	3	5	6	4.8	4.8	1	6	2	2	6	2	1.75	5	2	6
223	Low	1	46	5	2	2	4	7	1	2	5	3	2	2.625	6	2	6	5	2	6	6	5	5	5	2	6	5.55556	6	6	7	6	7	6	6	7	5	5	6.2	6	3	6	2	1	7	1	1.75	6	2	7
224	Low	1	47	1	2	1	2	6	2	4	4	4	2	2.25	4	3	5	4	3	5	4	4	4	6	4	4	4.44444	5	3	6	4	7	4	6	2	3	2	5.4	3	1	7	1	1	6	2	1.25	7	1	7
225	Low	1	30	3	3	2	3	5	3	3	4	4	3	3	4	3	5	4	2	6	4	4	3	4	3	5	4.33333	4	5	5	5	4	5	4	4	4	4	4.2	4.6	3	5	3	2	5	3	2.75	6	2	5
226	Low	2	33	3	3	2	5	6	2	2	5	3	2	2.75	4	3	5	6	2	6	3	4	5	5	3	5	4.77778	6	2	6	4	5	2	6	2	2	1	5	2.2	1	6	2	1	7	1	1.25	7	1	7
227	Low	1	49	4	4	3	4	4	4	3	4	4	2	3.5	3	3	5	3	4	4	3	3	3	3	5	3	3.33333	2	2	5	3	5	4	2	2	4	4	3.6	3	2	6	2	2	5	3	2.25	3	2	5
228	Low	1	38	3	5	3	3	5	3	5	5	3	4	3.625	3	4	4	3	5	3	3	4	3	4	5	3	3.33333	2	3	4	3	5	5	5	4	5	3	4.2	3.6	3	6	2	3	5	3	2.75	5	5	5
229	Low	1	32	3	4	2	5	6	2	3	4	4	2	3.125	4	4	4	5	3	5	4	5	3	5	3	5	4.44444	4	3	6	5	5	3	5	3	6	3	5.2	3.4	2	6	2	2	7	1	1.75	6	5	6
230	Low	3	26	4	6	2	4	6	2	4	3	5	3	3.75	2	4	4	4	4	4	4	2	5	5	5	3	3.66667	4	3	3	2	5	6	4	3	5	4	4.2	3.6	1	7	1	1	7	1	1	5	3	6
231	Low	2	47	1	1	1	1	7	1	1	6	2	1	1.125	6	2	6	6	2	6	5	5	4	5	1	7	5.55556	6	7	6	6	6	7	6	6	6	5	6	6.2	1	7	1	1	6	2	1.25	7	1	7
232	Low	2	34	2	3	2	2	6	2	4	5	3	2	2.5	5	3	5	5	3	5	6	5	2	5	4	4	4.66667	6	2	6	4	6	5	6	5	6	5	6	4.2	2	6	2	2	6	2	2	6	2	6
233	Low	1	46	2	2	2	2	6	2	2	5	3	2	2.125	4	2	6	4	3	5	4	4	6	5	4	4	4.66667	5	2	6	2	6	3	2	4	3	2	4.4	2.6	2	6	2	2	6	2	2	7	2	5
234	Low	2	40	2	1	1	3	7	1	3	6	2	1	1.75	4	2	6	5	2	6	6	4	6	6	4	4	5.22222	6	2	2	1	6	6	4	2	5	2	4.6	2.6	1	7	1	1	7	1	1	7	1	7
235	Low	2	45	3	4	2	5	4	4	5	4	4	2	3.625	2	2	6	3	4	4	3	1	4	3	3	5	3.44444	6	4	6	3	7	6	5	3	6	2	6	3.6	1	7	1	1	7	1	1	5	2	5
236	Low	2	62	2	3	2	5	6	2	4	5	3	3	3	4	3	5	5	2	6	5	3	5	5	3	5	4.77778	6	2	6	3	6	1	6	2	5	1	5.8	1.8	2	6	2	1	7	1	1.5	6	1	7
237	Low	2	40	2	1	1	1	6	2	2	5	3	2	1.75	6	3	5	6	1	7	5	6	3	6	1	7	5.66667	5	3	6	4	7	3	5	4	6	3	5.8	3.4	1	7	1	1	6	2	1.25	5	2	7
238	Low	1	41	2	1	1	1	7	1	1	6	2	2	1.375	5	2	6	5	3	5	5	4	4	5	2	6	5	5	5	7	5	7	5	7	5	7	4	6.6	4.8	1	7	1	1	6	2	1.25	7	1	7
239	Low	1	56	2	3	1	2	7	1	5	5	3	2	2.375	3	4	4	2	2	6	4	1	3	5	3	5	3.66667	5	2	3	1	5	3	3	1	5	1	4.2	1.6	1	7	1	1	7	1	1	5	1	6
240	Low	1	57	2	2	1	2	6	2	3	6	2	1	1.875	5	2	6	5	3	5	6	2	4	4	3	5	4.66667	4	4	5	4	5	4	5	3	3	3	4.4	3.6	1	7	1	1	6	2	1.25	2	6	4
241	Low	1	32	1	1	1	1	7	1	1	7	1	1	1	7	1	7	6	1	7	7	2	3	7	3	5	5.66667	6	3	7	3	7	2	5	2	4	2	5.8	2.4	1	7	1	1	7	1	1	7	1	7
242	Low	1	45	4	4	3	5	6	2	3	5	3	4	3.5	3	2	6	4	4	4	4	5	5	4	4	4	4.33333	5	5	6	5	5	5	5	5	4	4	5	4.8	3	5	3	3	5	3	3	5	3	6
243	Low	1	39	3	3	3	3	5	3	2	4	4	3	3	4	3	5	4	3	5	5	4	3	4	3	5	4.33333	5	5	5	5	5	5	5	5	4	4	4.8	4.8	2	5	3	2	5	3	2.5	5	4	5
244	Low	1	30	5	5	3	5	3	5	5	3	5	5	4.75	3	5	3	5	3	5	3	5	5	5	3	5	4.33333	3	3	3	3	4	5	3	3	3	3	3.2	3.4	3	5	3	3	5	3	3	3	3	3
245	Low	2	36	2	2	2	4	5	3	5	2	6	2	3.25	4	2	6	3	2	6	5	4	4	4	4	4	4.44444	3	3	4	4	4	4	4	4	5	5	4	4	1	7	1	1	7	1	1	5	2	7
246	Low	2	50	2	3	2	2	7	1	4	4	4	1	2.375	4	1	7	4	2	6	5	4	4	3	1	7	4.88889	5	3	6	5	4	3	5	3	4	3	4.8	3.4	2	7	1	1	7	1	1.25	6	3	6
247	Low	1	35	2	2	2	2	6	2	2	5	3	3	2.25	4	3	5	4	3	5	4	4	5	4	3	5	4.44444	5	4	5	2	4	3	2	2	3	2	3.8	2.6	2	6	2	2	6	2	2	6	2	6
248	Low	1	38	6	6	4	5	3	5	4	4	4	5	4.875	5	5	3	4	5	3	5	6	6	4	4	4	4.44444	4	5	5	6	3	3	4	6	3	4	3.8	4.8	4	7	1	2	6	2	2.25	6	5	4
249	Low	1	28	3	2	2	4	6	2	2	5	3	4	2.75	4	3	5	4	2	6	4	4	5	4	2	6	4.66667	5	4	5	5	5	5	5	4	5	5	5	4.6	1	6	2	1	6	2	1.5	5	2	6
250	Low	1	25	3	5	1	5	3	5	3	3	5	3	3.75	3	5	3	2	3	5	6	2	6	5	2	6	4.22222	3	3	5	6	4	4	5	2	3	3	4	3.6	1	7	1	1	6	2	1.25	6	1	7
251	Low	2	29	2	2	2	7	5	3	2	5	3	3	3	5	2	6	5	2	6	5	5	2	5	3	5	4.88889	4	2	4	2	1	1	5	3	4	2	3.6	2	1	7	1	1	6	2	1.25	5	5	7
252	Low	2	51	2	2	2	3	5	3	3	5	3	2	2.5	4	1	7	4	2	6	5	2	3	4	4	4	4.33333	6	4	7	3	5	2	4	2	3	2	5	2.6	2	6	2	2	6	2	2	6	1	6
253	Low	2	54	4	3	1	4	5	3	1	4	4	2	2.75	5	3	5	4	4	4	4	2	3	4	4	4	3.88889	6	1	6	3	5	2	6	2	6	3	5.8	2.2	1	7	1	1	7	1	1	7	1	7
254	Low	1	29	5	4	5	4	5	3	4	4	4	5	4.25	4	4	4	4	3	5	5	5	4	5	5	3	4.33333	4	3	3	5	4	3	4	5	4	3	3.8	3.8	4	5	3	3	5	3	3.25	5	4	4
255	Low	1	45	2	2	2	3	6	2	2	6	2	2	2.125	6	2	6	4	3	5	6	4	5	5	3	5	5.11111	2	2	3	2	4	2	2	2	2	2	2.6	2	2	6	2	1	6	2	1.75	2	2	4
256	Low	2	21	1	2	1	1	7	1	1	7	1	1	1.125	4	1	7	6	1	7	6	6	4	6	1	7	5.88889	5	2	6	3	4	7	6	2	6	1	5.4	3	1	7	1	1	7	1	1	4	1	6
257	Low	1	55	5	7	6	6	2	6	5	2	6	5	5.75	4	5	3	4	4	4	4	4	4	3	4	4	3.77778	3	6	3	6	4	6	2	6	3	6	3	6	7	1	7	6	2	6	6.5	5	2	5
258	Low	1	34	3	3	1	3	7	1	5	7	1	3	2.5	5	4	4	5	3	5	5	5	5	5	4	4	4.77778	5	2	4	3	3	3	5	2	4	2	4.2	2.4	1	7	1	1	6	2	1.25	4	2	6
259	Low	2	26	2	3	1	2	6	2	2	6	2	2	2	5	2	6	5	3	5	5	4	3	5	4	4	4.66667	7	1	7	1	7	1	7	1	7	1	7	1	1	7	1	1	7	1	1	7	1	7
260	Low	1	62	1	2	1	1	6	2	4	5	3	2	2	4	4	4	3	1	7	4	3	4	1	5	3	3.66667	6	2	5	3	5	3	5	2	5	3	5.2	2.6	1	7	1	1	7	1	1	6	1	7
261	Low	2	36	2	2	2	2	6	2	3	6	2	2	2.125	6	2	6	6	2	6	6	5	4	5	3	5	5.44444	5	5	6	5	5	4	6	4	5	5	5.4	4.6	2	6	2	2	6	2	2	6	2	7
262	Low	1	29	1	1	1	1	6	2	1	6	2	1	1.25	4	1	7	3	3	5	4	3	1	2	5	3	3.55556	5	3	5	1	6	2	2	1	4	2	4.4	1.8	1	7	1	2	7	1	1.25	6	3	7
263	Low	1	59	3	4	1	2	6	2	3	4	4	2	2.625	4	4	4	5	2	6	4	4	5	3	3	5	4.44444	3	2	6	4	6	3	4	6	6	2	5	3.4	1	7	1	2	6	2	1.5	7	1	7
264	Low	2	45	3	3	3	3	5	3	3	5	3	3	3	4	3	5	4	3	5	4	4	5	4	4	4	4.33333	5	4	6	5	5	5	4	4	5	5	5	4.6	3	5	3	2	5	3	2.75	5	3	5
265	Low	2	47	3	2	1	3	6	2	3	5	3	2	2.375	4	1	7	5	4	4	4	4	3	4	4	4	4.33333	3	3	5	3	5	2	5	2	4	2	4.4	2.4	2	7	1	1	6	2	1.5	5	3	5
266	Low	2	41	2	2	1	2	7	1	3	6	2	1	1.75	5	5	3	4	3	5	3	4	5	5	6	2	4	3	1	5	2	5	3	5	2	5	2	4.6	2	1	7	1	1	7	1	1	5	3	6
267	Low	1	50	3	5	2	4	5	3	5	6	2	3	3.375	2	5	3	3	3	5	3	4	3	3	6	2	3.11111	5	2	6	3	5	2	4	1	3	2	4.6	2	1	7	1	2	7	1	1.25	6	1	7
268	Low	2	32	5	6	5	5	3	5	6	2	6	5	5.375	5	6	2	5	3	5	5	5	4	6	3	5	4.66667	4	5	6	6	6	6	5	5	7	7	5.6	5.8	1	7	1	2	6	2	1.5	5	5	5
269	Low	1	30	6	5	4	7	2	6	4	3	5	3	5	3	4	4	3	4	4	3	3	4	3	5	3	3.33333	1	2	3	1	4	2	2	1	1	1	2.2	1.4	1	7	1	1	7	1	1	7	1	7
270	Low	1	23	2	3	1	2	4	4	3	4	4	5	3	5	4	4	4	4	4	4	3	4	5	4	4	4.11111	5	5	3	2	5	3	3	2	5	3	4.2	3	1	7	1	1	6	2	1.25	4	1	4
271	Low	1	39	5	4	4	5	4	4	4	4	4	4	4.25	4	4	4	4	4	4	4	4	5	5	4	4	4.22222	4	4	4	3	4	4	4	4	4	3	4	3.6	2	6	2	2	6	2	2	5	2	6
272	Low	1	24	1	1	1	2	7	1	2	1	7	2	2.125	4	2	6	5	2	6	4	4	4	5	2	6	4.88889	7	2	7	2	7	1	6	2	7	1	6.8	1.6	1	6	2	1	7	1	1.25	7	1	7
273	Low	1	37	1	2	1	2	7	1	1	5	3	1	1.5	4	1	7	4	2	6	5	4	1	5	2	6	4.66667	6	4	6	6	5	4	4	5	5	4	5.2	4.6	1	7	1	1	7	1	1	7	1	7
274	Low	1	43	2	3	2	5	6	2	3	4	4	2	2.875	4	4	4	5	2	6	4	2	2	4	5	3	3.77778	6	5	6	4	5	3	6	6	5	6	5.6	4.8	1	7	1	1	7	1	1	6	4	6
275	Low	2	27	1	1	1	1	7	1	6	6	2	1	1.75	5	1	7	5	1	7	5	5	3	6	3	5	5.33333	6	4	7	1	6	2	7	4	6	1	6.4	2.4	1	7	1	1	7	1	1	7	1	7
276	Low	2	47	5	4	1	5	3	5	4	6	2	3	3.625	5	4	4	5	2	6	5	4	6	4	5	3	4.66667	4	3	5	3	5	5	3	2	2	2	3.8	3	2	6	2	1	6	2	1.75	4	2	7
277	Low	2	43	3	2	3	4	5	3	3	4	4	3	3.125	3	3	5	5	2	6	5	3	5	5	5	3	4.44444	3	3	5	5	6	5	5	3	5	4	4.8	4	3	5	3	3	5	3	3	5	3	5
278	Low	2	30	1	2	1	1	7	1	2	6	2	2	1.5	4	4	4	4	2	6	3	3	3	5	2	6	4.22222	3	2	4	2	2	4	5	2	6	5	4	3	2	7	1	2	7	1	1.5	7	5	5
279	Low	1	30	2	2	1	3	6	2	2	4	4	2	2.25	4	3	5	6	3	5	4	3	4	4	3	5	4.44444	7	1	6	2	6	1	5	1	6	1	6	1.2	1	7	1	1	7	1	1	7	1	7
280	Low	1	36	4	3	1	1	5	3	2	4	4	3	2.625	5	2	6	4	2	6	5	5	6	5	4	4	5.11111	4	5	6	4	5	5	3	4	2	3	4	4.2	3	6	2	1	5	3	2.25	5	2	6
281	Low	1	35	4	5	4	5	5	3	4	5	3	4	4	4	3	5	4	3	5	4	3	3	5	4	4	4.11111	5	3	6	3	5	3	4	1	3	2	4.6	2.4	1	7	1	2	6	2	1.5	6	1	7
282	Low	1	37	4	3	3	4	4	4	3	4	4	3	3.5	3	4	4	3	4	4	4	3	3	4	5	3	3.44444	4	3	5	2	4	2	3	1	4	3	4	2.2	7	7	1	1	7	1	2.5	6	2	7
283	Low	1	35	3	5	3	5	3	5	3	3	5	4	4.125	4	3	5	4	4	4	4	3	4	5	5	3	4	2	3	5	3	5	3	5	3	4	3	4.2	3	2	6	2	2	6	2	2	5	3	6
284	Low	2	26	1	1	1	1	7	1	1	1	7	1	1.75	4	2	6	3	1	7	4	4	1	3	1	7	4.33333	7	3	7	2	7	4	6	5	7	3	6.8	3.4	1	7	1	1	7	1	1	7	1	7
285	Low	1	37	4	3	2	4	5	3	3	5	3	3	3.125	4	4	4	3	4	4	4	3	3	4	4	4	3.66667	5	2	6	1	6	2	6	1	6	1	5.8	1.4	1	7	1	1	7	1	1	6	2	7
286	Low	2	38	3	3	2	3	5	3	4	4	4	3	3.125	4	3	5	3	3	5	4	4	3	4	4	4	4	4	2	5	3	4	3	4	3	4	3	4.2	2.8	1	6	2	2	6	2	1.75	7	1	7
287	Low	1	23	3	3	3	3	6	2	5	5	3	2	3	4	4	4	4	3	5	4	3	1	5	5	3	3.66667	5	1	4	2	3	1	4	1	4	3	4	1.6	1	6	2	2	7	1	1.5	6	1	6
288	Low	1	43	1	1	1	1	7	1	1	7	1	1	1	4	1	7	4	1	7	4	4	5	4	2	6	5	7	2	7	1	7	4	7	2	6	1	6.8	2	1	7	1	1	6	2	1.25	6	1	7
289	Low	1	37	4	3	2	3	6	2	4	5	3	3	3	4	4	4	3	4	4	4	2	3	3	5	3	3.33333	5	2	5	1	4	1	4	1	5	1	4.6	1.2	7	7	1	1	7	1	2.5	6	2	7
290	Low	2	36	1	3	2	4	5	3	3	6	2	1	2.375	5	2	6	2	2	6	4	4	4	2	2	6	4.33333	3	1	5	1	2	2	6	5	4	2	4	2.2	1	7	1	1	6	2	1.25	3	1	6
291	Low	2	30	5	5	3	6	2	6	4	2	6	4	4.875	2	4	4	2	4	4	2	3	4	3	5	3	3	3	1	3	1	4	1	3	1	3	1	3.2	1	1	7	1	1	7	1	1	7	1	7
292	Low	2	52	2	3	2	3	5	3	3	2	6	2	3	5	3	5	4	2	6	4	2	3	5	4	4	4.22222	3	2	4	2	5	3	5	3	3	3	4	2.6	1	7	1	1	6	2	1.25	5	2	7
293	Low	1	40	4	1	1	1	7	1	3	4	4	2	2.125	3	4	4	2	3	5	3	2	4	2	5	3	3.11111	4	2	3	2	4	4	4	1	3	3	3.6	2.4	1	7	1	1	7	1	1	5	2	4
294	Low	2	50	3	4	3	4	5	3	2	5	3	5	3.375	4	3	5	3	3	5	4	3	3	5	5	3	3.88889	4	3	5	3	4	3	4	2	4	2	4.2	2.6	2	6	2	2	6	2	2	6	3	6
295	Low	1	43	2	4	2	4	5	3	3	4	4	2	3	3	4	4	4	3	5	4	4	4	5	4	4	4.11111	4	4	5	5	5	4	5	3	4	3	4.6	3.8	2	6	2	2	6	2	2	5	3	6
296	Low	2	23	2	2	2	3	5	3	2	4	4	3	2.625	3	3	5	4	2	6	4	4	3	3	2	6	4.22222	3	3	4	4	2	2	2	2	3	3	2.8	2.8	2	4	4	2	3	5	3.25	7	1	7
297	Low	2	49	2	2	1	2	6	2	2	5	3	3	2.125	3	3	5	3	3	5	3	3	3	2	4	4	3.44444	3	2	5	2	6	2	3	2	3	2	4	2	1	7	1	1	6	2	1.25	5	1	7
298	Low	2	38	5	1	1	5	6	2	2	1	7	2	3.125	5	6	2	5	2	6	6	5	6	5	2	6	5.11111	5	3	6	5	5	3	5	3	6	3	5.4	3.4	1	7	1	1	7	1	1	5	7	5
299	Low	2	49	2	1	1	1	7	1	2	6	2	2	1.5	6	2	6	7	3	5	5	4	3	4	1	7	5.22222	6	2	6	4	2	1	4	1	2	1	4	1.8	1	7	1	1	7	1	1	4	1	6
[truncated: 9 more columns]
